# Supplementary material for: Production of Gluten-Free Craft Beers of High Antioxidant and Sensory Quality
Source: Foods. 2026 Jan 21;15(2):379. doi: 10.3390/foods15020379 (PMC12841363; doi:10.3390/foods15020379)
Supplement: Supplementary file 1 [file foods-15-00379-s001.zip]

Archive with 1 entries (1 files):
- foods-4082723-supplementary.pdf
